# Supplementary material for: Adeno-Associated Virus-like Particles’ Response to pH Changes as Revealed by nES-DMA
Source: Viruses. 2023 Jun 13;15(6):1361. doi: 10.3390/v15061361 (PMC10302287; doi:10.3390/v15061361)
Supplement: Supplementary file 1 [file viruses-15-01361-s001.zip]

Archive with 1 entries (1 files):
- viruses-2405767-supplementary.pdf
